# Supplementary material for: Manganese Supplementation in Deer under Balanced Diet Increases Impact Energy and Contents in Minerals of Antler Bone Tissue
Source: PLoS One. 2015 Jul 15;10(7):e0132738. doi: 10.1371/journal.pone.0132738 (PMC4503777; doi:10.1371/journal.pone.0132738)
Supplement: S1 Dataset — Data obtained from the analysis of the chemical composition, the mechanical tests and the study of the structure, using bone samples extracted from antlers of red deer. (XLSX) [file pone.0132738.s001.xlsx]

## Sheet: Hoja1
CodFinca	Id	Year	Pos	Age 0: spiker 1: subad. 2: adulto	injection Mn 0:NO 1:Yes	1_bites	1_BCS	1_weight (Kg)	2_bites	2_BCS	2_weight (Kg)	3_bites	3_BCS	3_weight (Kg)	Longitud cuerna (cm)	Valoracion cuerna	ratio cortical/total	EspCortMedio (mm)	Gravedad Específica Hueso Cort (g/mL)	E20 Zwick (Gpa)	Bending Strength (MPa)	Work under the curve (kJ/m^2)	Impact energy (kJ/m^2)	Ceniza (%)	Ca 317.933 (wt%)	Mg 285.213 (wt%)	Na 588.995 (wt%)	P 213.617 (wt%)	B 249.772 (ppm)	Co 228.616 (ppm)	Cu 324.752 (ppm)	Fe 238.204 (ppm)	K 766.490 (ppm)	Mn 257.610 (ppm)	Mo 204.597 (ppm)	Ni 341.476 (ppm)	S 181,975 (ppm)	Se 196.026 (ppm)	Si 251.611 (ppm)	Sr 460.733 (ppm)	Zn 213.857 (ppm)
00	312	10	10	2	1	1.25	3.25	199.8	0.8	4	195	1	4.5	233	102.25	185.56	0.498971	6.55	1.79134	16.9	304.352	35.8141	14.95	63.9957	22.0202	0.465531	0.551434	10.4251	5.47212	0.524677	1.30061	2.56162	583.639	0.871186	0	0.764192	1225.56	3.63057	52.5436	737.718	109.495
00	312	10	35	2	1	1.25	3.25	199.8	0.8	4	195	1	4.5	233	102.25	185.56	0.492512	6.95	1.78182	15.4	276.153	35.8542	15.604		22.0156	0.468555	0.539735	10.3875	7.01969	0.545351	1.25737	7.78503	613.591	0.806774	0	0.772261	1172.43	4.06231	56.811	735.71	106.379
00	312	10	45	2	1	1.25	3.25	199.8	0.8	4	195	1	4.5	233	102.25	185.56	0.520545	8.1	1.78478	16	282.044	42.5863	18.284	64.6193	22.0634	0.474087	0.574051	10.5778	5.74449	0.567495	1.01774	51.6212	600.48	0.939209	0	1.39996	1169.44	5.61171	27.1001	741.146	110.593
00	312	10	50	2	1	1.25	3.25	199.8	0.8	4	195	1	4.5	233	102.25	185.56	0.359587	6.45	1.77388	20.3	348.294	54.1195	13.293	64.2651	20.827	0.50385	0.617106	10.0068	5.94881	0.540806	1.48286	13.7177	697.002	0.982389	0	1.61414	1250.08	3.85649	43.9466	758.91	108.336
00	453	10	10	2	1	1.58	3.125	153.4	1	3.5	152.9	1	4.5	188.5	70.5	121.2	0.621357	7	1.78005	14.9	289.851	48.9461	20.182	65.636	21.3574	0.470663	0.566735	10.3061	5.61419	0.556108	1.12557	11.7052	601.424	0.665493	0	0.804356	1134.7	5.00678	44.4751	605.355	72.5297
00	453	10	35	2	1	1.58	3.125	153.4	1	3.5	152.9	1	4.5	188.5	70.5	121.2	0.439324	4.75	1.8171	15.5	282.797	41.2296	21.732	65.6048	21.7614	0.477301	0.602286	10.4805	5.59739	0.542306	1.07736	4.45711	598.576	0.657976	0	0.70455	1080.01	3.72702	20.4944	592.232	75.2188
00	453	10	45	2	1	1.58	3.125	153.4	1	3.5	152.9	1	4.5	188.5	70.5	121.2	0.468079	4.86667	1.75451	14.1	276.289	45.2213	16.577	65.0957	21.5707	0.465032	0.588725	10.2307	7.58902	0.595288	1.04898	0.230999	627.009	0.681358	0	0.788699	1072.97	3.76645	30.0885	609.895	75.767
00	453	10	50	2	1	1.58	3.125	153.4	1	3.5	152.9	1	4.5	188.5	70.5	121.2	0.275887	3.5	1.78392	14.3	273.204	45.0135	13.934	64.8315	22.7947	0.474177	0.599813	10.4855	7.04945	0.620549	1.00325	0.506733	695.367	0.596255	0	0.72554	1183.02	4.86421	28.3894	647.43	77.0317
00	537	10	10	2	1	1	3.25	167.6	1	3.875	180.35	1	4.5	205	89	165.69	0.553668	6.93333	1.76088	14.7	281.06	43.5488	18.901	64.2753	22.358	0.486138	0.655711	10.7725	4.82285	0.528269	0.949852	0.659884	671.635	0.695051	0	0.631684	1052.44	3.94112	20.9998	677.459	72.2481
00	537	10	35	2	1	1	3.25	167.6	1	3.875	180.35	1	4.5	205	89	165.69	0.416874	5.16667	1.78861	14	246.956	36.4946	15.242	64.7448	22.0617	0.478475	0.616351	10.5064	4.71431	0.533343	0.921307	1.03321	666.086	0.642804	0	0.624082	1111.1	3.55019	23.2859	696.577	68.0067
00	537	10	45	2	1	1	3.25	167.6	1	3.875	180.35	1	4.5	205	89	165.69	0.482552	5.25	1.75454	14.9	288.02	42.8666	18.179		22.1313	0.477733	0.621358	10.5913	4.94802	0.641301	0.970451	1.05709	671.214	0.68492	0	0.743988	1163.08	4.91799	22.0246	717.981	70.2152
00	537	10	50	2	1	1	3.25	167.6	1	3.875	180.35	1	4.5	205	89	165.69	0.340666	5.53333	1.72282	11.8	233.739	45.0941	16.871	64.1108	21.6319	0.464575	0.558363	10.3392	5.51539	0.550655	1.48341	0.367704	691.298	0.702391	0	0.814453	1281.12	4.58046	48.4353	714.261	70.5281
00	562	10	10	2	1	1.25	3.25	182.7	0.8	4	197.35	1	4.5	228.5	96	172.15	0.490653	6.8	1.8537	16	292.693	46.8384	13.878	65.3694	23.0944	0.462706	0.586505	10.7173	6.0596	0.551537	1.09691	0.768062	522.487	0.632817	0	0.919271	1197.57	3.27873	41.4224	852.117	94.2937
00	562	10	35	2	1	1.25	3.25	182.7	0.8	4	197.35	1	4.5	228.5	96	172.15	0.460129	6.55	1.83323	15	266.309	35.1678	19.448	65.2174	22.8814	0.506578	0.630869	10.768	5.77837	0.604356	0.978199	5.29448	559.177	0.646367	0	0.734201	1164.87	3.52923	30.9871	847.187	90.8355
00	562	10	45	2	1	1.25	3.25	182.7	0.8	4	197.35	1	4.5	228.5	96	172.15	0.66199	8.28333	1.77346	15.1	265.17	39.7667	16.519	64.4809	22.3292	0.45295	0.581962	10.4249	5.88722	0.628339	1.01776	0.371402	532.031	0.580293	0	0.786257	1132.85	4.39216	39.9036	873.405	93.9306
00	562	10	50	2	1	1.25	3.25	182.7	0.8	4	197.35	1	4.5	228.5	96	172.15	0.527011	5.96667	1.84429	15.5	286.692	48.5363	18.479	65.4463	22.0358	0.453744	0.583396	10.534	5.56153	0.577275	0.94103	0.88264	499.006	0.637474	0	0.6717	1137.82	4.68207	25.9782	854.32	94.1119
00	602	10	10	2	1	1	3.25	154.2	1.5	3.25	148.6	1	4.25	168	83.75	135.39	0.587154	6.36667	1.82352	16.7	290.961	44.0754	21.233	64.7349	21.6823	0.441179	0.597627	10.1134	5.68234	0.544157	0.907252	0	537.628	0.686971	0	0.588734	1055.37	5.07894	23.2747	520.384	74.1612
00	602	10	35	2	1	1	3.25	154.2	1.5	3.25	148.6	1	4.25	168	83.75	135.39	0.443844	3.96667	1.81911	17.1	305.375	52.5113	22.674	64.1195	21.9869	0.455584	0.623038	10.5289	5.26718	0.569561	0.847926	0	564.458	0.61106	0	0.580936	1068.42	4.08077	22.456	538.745	74.0764
00	602	10	45	2	1	1	3.25	154.2	1.5	3.25	148.6	1	4.25	168	83.75	135.39	0.475825	4.3	1.70733	14	259.397	44.1532	22.674	63.5242	22.356	0.466728	0.595644	10.6878	6.49364	0.540747	1.14614	0.429881	741.306	0.531386	0	0.682587	1124.29	4.03619	24.7665	573.605	73.0867
00	602	10	50	2	1	1	3.25	154.2	1.5	3.25	148.6	1	4.25	168	83.75	135.39	0.305758	4.05	1.72023	12.7	251.3	58.2741	16.519	63.3475	21.4121	0.442057	0.588031	10.0817	6.01507	0.487546	0.961343	1.01787	695.053	0.527266	0	0.654273	1204.61	4.69958	22.0044	572.96	71.4434
00	652	10	10	2	1	1.25	3	159.467	0.8	3.625	169.15	1	4.25	187	85.75	141.49	0.66578	6.88333	1.78878	14.9	274.871	41.5972	17.344	63.767	22.3716	0.522111	0.64191	10.7533	5.91422	0.50382	0.755709	1.07224	597.509	0.575696	0	0.567885	1106.35	3.55887	28.4332	649.828	87.8078
00	652	10	35	2	1	1.25	3	159.467	0.8	3.625	169.15	1	4.25	187	85.75	141.49	0.554773	6.78333	1.79729	14.1	253.995	34.0366	18.962	61.0245	21.4093	0.494184	0.596613	10.3751	6.00635	0.590634	0.860559	1.43795	621.233	0.571696	0	0.729954	1120.69	3.49955	26.2072	672.553	90.225
00	652	10	45	2	1	1.25	3	159.467	0.8	3.625	169.15	1	4.25	187	85.75	141.49	0.574598	6.25	1.65944	14	271.473	41.9763	20.985		21.9865	0.503987	0.596186	10.4898	6.71532	0.562842	0.976368	0.821635	684.395	0.507989	0	0.676806	1195.9	5.2725	42.6284	706.211	90.8886
00	652	10	50	2	1	1.25	3	159.467	0.8	3.625	169.15	1	4.25	187	85.75	141.49	0.413892	4.5	1.71601	13.8	259.598	43.6939	13.486	62.7545	20.9614	0.484383	0.555828	10.178	6.86312	0.594119	1.09028	1.37126	650.042	0.506152	0	0.701005	1282.88	2.81879	49.8535	705.439	89.121
00	710	10	10	2	1	1	3.625	164.545	0.8	4.1	189.695	1	4.25	205.3	85.5	156.79	0.592542	6.63333	1.72445	12.3	235.521	43.6959	17.999	62.14	21.8761	0.564613	0.614718	10.4501	6.85223	0.600933	1.0179	0.666932	661.687	0.767704	0	0.76165	1269.69	2.38881	42.2107	950.544	79.6623
00	710	10	35	2	1	1	3.625	164.545	0.8	4.1	189.695	1	4.25	205.3	85.5	156.79	0.486999	5.58333	1.74061	14.6	265.793	47.0379	21.482	63.4593	22.1896	0.571488	0.60697	10.6592	6.29375	0.624527	0.860552	0.15744	554.954	0.819905	0	0.692569	1160.2	2.93186	20.0726	933.037	85.6228
00	710	10	45	2	1	1	3.625	164.545	0.8	4.1	189.695	1	4.25	205.3	85.5	156.79	0.528175	6.13333	1.75035	14.4	268.552	46.5321	20.244	62.4643	20.9173	0.487108	0.539452	10.0508	6.3119	0.566996	1.05836	9.39697	579.094	0.89774	0	0.674471	1227.42	3.78204	26.0153	917.766	83.9444
00	710	10	50	2	1	1	3.625	164.545	0.8	4.1	189.695	1	4.25	205.3	85.5	156.79	0.414975	5.65	1.69411	11.3	234.041	44.7856	16.11	62.6781	20.9262	0.504678	0.560765	10.2635	6.06085	0.55498	1.00234	4.05653	676.499	0.781573	0	0.915944	1283.27	3.03851	25.6803	955.938	84.4453
00	7,06	10	10	2	0	1	3.25	113.905	1	3.75	115.66	1.25	4.25	138.92	83	128.24	0.420976	4.06667	1.6678	11.5	218.905	46.8606	14.216	60.128	20.4359	0.499072	0.597718	9.96343	6.09143	0.545106	1.16894	0.62732	665.91	0.21823	0	0.849453	1228.88	3.87981	27.6895	898.979	56.8998
00	7,06	10	35	2	0	1	3.25	113.905	1	3.75	115.66	1.25	4.25	138.92	83	128.24	0.099503	3.88333	1.76773	12.6	238.465	49.3546	19.814	60.2537	20.8583	0.503728	0.620113	10.0199	5.84585	0.567325	0.832492	1.00599	625.855	0.259356	0	0.664504	1279.35	5.19188	23.9462	936.887	61.9926
00	7,06	10	45	2	0	1	3.25	113.905	1	3.75	115.66	1.25	4.25	138.92	83	128.24	0.203068	3.7	1.68616	10	195.74	37.6	18.901	60.29	20.278	0.495878	0.595597	9.9328	6.11845	0.547022	0.973642	0.31009	630.486	0.23863	0	0.688757	1349.41	5.40642	26.0431	927.178	57.6932
00	7,06	10	50	2	0	1	3.25	113.905	1	3.75	115.66	1.25	4.25	138.92	83	128.24	0.188749	3.86667					12.876
00	7,11	10	10	2	1	1.25	3.1	103	1	3.25	107.8	1.25	3.75	123.58	68.25	122.5	0.632256	6.38333	1.73101	14	276.693	57.7567	21.295	63.8578	21.1819	0.509665	0.628156	10.4406	5.90743	0.477352	0.799231	0.644018	745.859	0.603824	0	0.607296	1178.77	2.79905	41.2973	969.27	78.98
00	7,11	10	35	2	1	1.25	3.1	103	1	3.25	107.8	1.25	3.75	123.58	68.25	122.5	0.440283	3.96667	1.77906	13.4	248.889	52.5269	19.144	62.7306	20.9271	0.567178	0.612154	9.92241	5.90459	0.574213	0.949428	1.58266	708.521	0.605954	0	0.650427	1263.41	2.92125	27.9314	960.551	78.8874
00	7,11	10	45	2	1	1.25	3.1	103	1	3.25	107.8	1.25	3.75	123.58	68.25	122.5	0.505096	4.21667	1.71845	13.4	239.067	38.213	17.344	62.8851	22.2686	0.619051	0.645832	10.3493	6.46059	0.52744	0.93145	9.92949	693.425	0.761055	0	0.737188	1240.41	3.80237	40.2449	1014.91	90.6417
00	7,11	10	50	2	1	1.25	3.1	103	1	3.25	107.8	1.25	3.75	123.58	68.25	122.5	0.414003	3.43333	1.73733	12.5	235.199	40.2641	15.819	63.2727	22.3455	0.614937	0.624301	10.4491	6.08961	0.585864	0.965586	0.571671	740.293	0.714067	0	0.674645	1208.18	4.10634	22.6452	986.014	93.5917
00	817	10	10	1	0	1	3	124	1	3.75	141.2	1	4.25	166.24	67.5	169.9	0.584038	6.03333	1.73418	13.1	220.558	39.5851	12.655	63.5091	21.199	0.452254	0.558933	10.2512	6.05621	0.575404	0.921012	0	611.315	0.373286	0	0.723222	1125.45	5.60235	51.2763	695.172	65.9227
00	817	10	35	1	0	1	3	124	1	3.75	141.2	1	4.25	166.24	67.5	169.9	0.424029	5.4	1.70881	11.2	211.996	44.2224	15.185	62.4666	21.0409	0.466185	0.585005	10.2394	4.68562	0.622454	0.812341	2.35426	665.665	0.297081	0	0.607407	1173.11	3.61446	25.777	728.018	64.5497
00	817	10	45	1	0	1	3	124	1	3.75	141.2	1	4.25	166.24	67.5	169.9	0.558237	5.8	1.7096	12.5	230.364	40.765	18.841	63.8674	21.8087	0.469089	0.59208	10.5961	4.59305	0.558642	0.92053	1.95842	669.675	0.302215	0	0.60449	1185.48	3.11861	21.0562	782.915	74.1619
00	817	10	50	1	0	1	3	124	1	3.75	141.2	1	4.25	166.24	67.5	169.9	0.410812	5.25	1.55861	10.7	215.153	49.9599	10.241	62.3593	20.256	0.440969	0.560449	9.88272	4.72872	0.550972	1.29545	5.11816	745.5	0.289816	0	0.667204	1427.33	3.67637	26.0463	737.167	71.3865
00	836	10	10	1	1	1.24	3	117.8	1.25	3.8	118.37	1	4	142.65	68	122.85	0.562888	5.16667	1.70439	13.3	250.012	42.6386	12.6	65.1748	21.6677	0.476833	0.576359	10.3237	5.87037	0.511338	0.822748	0	594.021	0.493483	0	0.636063	1147.87	6.33994	32.9062	962.767	77.8769
00	836	10	35	1	1	1.24	3	117.8	1.25	3.8	118.37	1	4	142.65	68	122.85	0.429423	4.41667	1.74907	13.5	246.987	44.2019	20.305	64.5238	22.5317	0.506509	0.616333	10.9424	5.53129	0.583191	0.820866	0	635.382	0.472428	0	0.522858	1151.91	5.83111	25.7831	971.142	77.057
00	836	10	45	1	1	1.24	3	117.8	1.25	3.8	118.37	1	4	142.65	68	122.85	0.541966	5.71667	1.6727	12.2	238.396	37.6223	17.285	63.317	21.5588	0.481195	0.597586	10.2623	5.87397	0.521567	0.911692	1.7861	691.126	0.507311	0	0.66717	1255.44	3.76406	33.5165	1019.07	80.6966
00	836	10	50	1	1	1.24	3	117.8	1.25	3.8	118.37	1	4	142.65	68	122.85	0.390546	3.66667	1.65003	12.7	244.514	42.4242	10.556	64.3928	21.8272	0.525903	0.617891	10.3773	6.15363	0.726527	1.01819	0	679.522	0.523365	0	0.805046	1309.81	5.24233	42.4644	997.987	84.5865
00	60 Ag	10	10	1	0	1	3.375	109.835	1.5	3.5	116.2	1.25	4	141.34	76.35	124.53	0.552483	5.73333	1.77456	14.1	252.997	53.5041	18.962	62.9219	21.8839	0.566677	0.656826	10.5903	5.11972	0.524306	0.61566	0	616.982	0.338257	0	0.535367	1198.4	3.20952	32.3333	876.834	82.1286
00	60 Ag	10	35	1	0	1	3.375	109.835	1.5	3.5	116.2	1.25	4	141.34	76.35	124.53	0.385371	3.95	1.68735	11.7	212.535	49.5229	20.428		21.0082	0.567283	0.605112	9.97688	5.15807	0.52881	0.645102	0	620.6	0.264774	0	0.605003	1164.02	2.17078	24.1113	830.518	78.819
00	60 Ag	10	45	1	0	1	3.375	109.835	1.5	3.5	116.2	1.25	4	141.34	76.35	124.53	0.477448	5.03333	1.64532	11	215.216	43.8795	22.359	61.5965	19.258	0.484309	0.51496	9.48344	5.71326	0.557999	0.814092	1.032	631.92	0.349949	0	0.689323	1273.8	4.27862	35.7944	829.569	80.7808
00	60 Ag	10	50	1	0	1	3.375	109.835	1.5	3.5	116.2	1.25	4	141.34	76.35	124.53	0.414289	4.5	1.62693	11.4	211.409	36.6862	19.023		20.7529	0.530351	0.54166	10.3168	6.35694	0.499988	0.917742	0	648.653	0.26572	0	0.915091	1270.52	5.99708	56.1768	844.477	85.5967
00	903	10	10	0	1	1.5	3.25	76.43	1	3.25	90.07	1.25	3.75	111.89	36.75	44.98	0.705953	3.67833	1.71107	13.6	251.889	32.0573	15.013	65.46	21.4155	0.441345	0.627868	10.4056	5.1643	0.525363	0.882795	15.5479	757.052	0.567927	0	0.529881	1286.82	2.80145	28.7563	1043.17	71.3818
00	903	10	45	0	1	1.5	3.25	76.43	1	3.25	90.07	1.25	3.75	111.89	36.75	44.98	0.671374	3.45783	1.79542				13.878	66.7113	22.6832	0.490757	0.651924	11.1352	5.20618	0.566572	0.772109	0.199851	909.692	0.570247	0	0.564899	1247.61	4.76018	31.6938	1065.49	81.4835
00	922	10	10	0	0	1.5	3	76	1	3.75	92.39	1.25	4	117.52	49.5	58.5	0.81863	6.3925	1.81679	15.2	277.245	34.2323	15.013	65.6125	21.7675	0.46082	0.603829	10.765	5.28665	0.547049	0.699828	8.6081	722.211	0.326672	0	0.512539	1066.36	3.52324	34.7585	852.059	71.776
00	922	10	45	0	0	1.5	3	76	1	3.75	92.39	1.25	4	117.52	49.5	58.5	0.913042	6.04183	1.75404	15.8	310.959	46.5455	14.955	67.2014	22.1628	0.492296	0.619447	10.7286	5.51928	0.55369	0.601706	2.07011	657.4	0.377453	0	0.423117	1088.94	5.04798	21.4835	856.421	69.4022
00	929	10	10	0	0	1.5	3	81.6	1	3.8	108.4	1.5	4	132.87	35.5	54.64	0.573586	3.992	1.84368	14.3	227.054	17.3258	10.556	68.0534	21.8401	0.563657	0.61321	10.6157	5.72425	0.557476	0.711448	0	708.706	0.301761	0	0.573435	1188.15	2.22076	37.5244	1173.99	88.7113
00	929	10	45	0	0	1.5	3	81.6	1	3.8	108.4	1.5	4	132.87	35.5	54.64	0.280642	2.16283					8.85
00	935	10	10	0	1	1.25	3	82.6	0.75	3.5	103.23	1.25	3.75	125.6	62.5	66.37	0.838564	7.48117	1.73245	13.5	271.109	39.3122	14.16	66.5318	21.7184	0.547343	0.648947	10.3746	5.279	0.523067	0.649584	28.5948	709.164	0.649543	0	0.571799	1216.94	4.07799	31.4132	1108.05	62.7789
00	935	10	45	0	1	1.25	3	82.6	0.75	3.5	103.23	1.25	3.75	125.6	62.5	66.37	0.752026	5.42733	1.80949	16	309.9	44.0274	15.994	67.3427	22.536	0.503439	0.633935	10.918	4.9772	0.551957	0.675909	3.6435	714.817	0.690782	0	0.609734	1092.82	3.12654	40.9946	1116.86	62.8835
00	937	10	10	0	1	1.5	3	53.54	1	3.5	65.55	1.5	3.75	83.46	46.25	52.57	0.897393	7.05217	1.75065	13.7	276.002	48.0984	12.163	65.9502	21.7076	0.490092	0.612882	10.6259	4.25434	0.586347	0.760485	9.14861	705.659	0.700969	0	0.475648	1097.28	3.5238	25.3372	1192.92	67.2807
00	937	10	45	0	1	1.5	3	53.54	1	3.5	65.55	1.5	3.75	83.46	46.25	52.57	0.897585	5.06267					11.139
00	946	10	10	0	0	1.75	2.75	65.77	1	3.25	86.64	1.5	3.75	99.61	51.5	65.07	0.902904	7.8975	1.71939	12	168.685	12.0798	13.375	65.3951	21.6935	0.469357	0.668366	10.499	4.22543	0.482926	0.621753	10.9387	617.968	0.220168	0	0.364368	1171.57	5.16737	13.8491	832.766	66.6765
00	946	10	45	0	0	1.75	2.75	65.77	1	3.25	86.64	1.5	3.75	99.61	51.5	65.07	0.790677	5.66167	1.82386	17.4	303.716	34.8297	12.6	67.5219	22.2264	0.416137	0.608261	10.7134	4.71562	0.590501	0.691035	1.89056	713.89	0.24533	0	0.473195	1108.07	3.27614	38.4891	888.438	76.1887
00	950	10	10	0	0	1.75	3	61.58	1	3.5	83.4	1.25	3.75	108.3	58.5	62.43	0.893483	8.031	1.74416	13.7	252.553	37.7885	20.305	65.4052	21.7424	0.48107	0.641046	10.5298	4.4314	0.495949	0.648082	3.57062	546.02	0.225521	0	0.302098	1128.31	2.71221	11.1178	785.177	71.0471
00	950	10	45	0	0	1.75	3	61.58	1	3.5	83.4	1.25	3.75	108.3	58.5	62.43	0.393073	2.51817					16.754
00	953	10	10	0	1	1.5	3	64.42	1	3.5	78.46	1.25	3.75	99.61	51.5	55.42	0.91833	7.31383	1.69051	14	276.475	34.4585	17.048	67.5676	21.9235	0.489001	0.576403	10.6053	5.24775	0.470793	0.771794	24.4549	684.766	0.418553	0	0.316882	1146.69	3.42161	26.3658	1138.61	66.6585
00	953	10	45	0	1	1.5	3	64.42	1	3.5	78.46	1.25	3.75	99.61	51.5	55.42	0.686863	4.00033	1.79278	14.7	284.955	40.5747	17.999	67.2988	21.8178	0.500674	0.585463	10.4889	5.26043	0.506005	0.702435	0	707.671	0.409557	0	0.391012	1145.26	3.7126	33.9171	1173.22	70.6256
00	988	10	10	0	0	1.5	3	65	1.25	3.5	84.59	1	4	104.44	49.5	59.63	0.776846	5.52	1.65882	13	241.42	52.619	10.032	64.0496	20.6641	0.48848	0.605183	10.1595	4.94569	0.531105	0.821642	2.55537	684.183	0.177957	0	0.465384	1324.71	3.19486	27.5697	903.841	65.8468
00	988	10	45	0	0	1.5	3	65	1.25	3.5	84.59	1	4	104.44	49.5	59.63	0.536443	2.82333	1.65043	12	241.408	38.1092	14.16	64.5733	21.4828	0.543764	0.611204	10.7273	4.96217	0.512474	0.75994	4.9486	1083.95	0.220473	0	0.429037	1279.42	4.12853	23.7821	959.096	69.4971
00	995	10	10	0	1	1.75	3.25	66.33	1	3.75	84.5	1.25	4	108.03	63	64.9	0.893642	7.46633	1.81804	16.7	319.567	61.7917	14.784	66.1765	21.5054	0.50417	0.62213	10.6017	4.67764	0.513807	0.722789	27.1883	642.984	0.656281	0	0.458185	1114.3	2.08578	17.1948	1084.73	76.2106
00	995	10	45	0	1	1.75	3.25	66.33	1	3.75	84.5	1.25	4	108.03	63	64.9	0.813297	6.4595	1.8736	17.6	337.794	52.0409	17.048	67.286	21.5778	0.478211	0.589413	10.2924	5.54453	0.552273	1.02157	11.379	724.715	0.67715	0	0.55183	1104.53	3.97591	38.3299	1116.37	77.1421
00	312	09	10	2	0	1.25	3	180.2	0.75	4.5	215.5	1.25	4.75	249.5	100	182.8	0.469239	6.71667	1.83745	16.4	314.84	53.9168	14.236	61.7241	20.3335	0.471143	0.538179	9.68188	4.16184	0.234163	0.896211	4.51744	363.873	0.308473	0	0.160045	1198.41	0.946668	97.6344	843.815	96.4227
00	312	09	35	2	0	1.25	3	180.2	0.75	4.5	215.5	1.25	4.75	249.5	100	182.8	0.531088	7.36667	1.80966	14.7	307.966	40.7098	12.516	62.6316	22.0889	0.484309	0.545728	10.0852	3.89885	0.197851	0.86779	4.41633	361.432	0.293742	0	0.174375	1170.7	0.798629	64.1153	859.215	96.5554
00	312	09	45	2	0	1.25	3	180.2	0.75	4.5	215.5	1.25	4.75	249.5	100	182.8	0.549994	7.98333	1.80398	15.4	307.161	42.7386		61.3333	21.9927	0.480903	0.526591	10.0963	4.18013	0.193824	0.757124	3.68527	351.086	0.318308	0	0.230804	1167.95	1.5359	108.884	857.026	101.991
00	312	09	50	2	0	1.25	3	180.2	0.75	4.5	215.5	1.25	4.75	249.5	100	182.8	0.405418	6.1	1.81735	16	285.595	41.6206	19.882	61.0714	21.3087	0.468674	0.515394	9.72292	3.93893	0.256613	0.591336	6.63818	337.599	0.27559	0	0.0871163	1198.63	1.61009	55.1385	855.768	98.067
00	449	09	10	2	0	1	3	164.8	1	4.5	187.5	1.25	4.75	195.5	105	182.9	0.634793	8.56667	1.87435	16.4	311.848	42.9415	10.85	61.1111	21.4279	0.518653	0.550793	9.84777	3.90961	0.163076	0.66938	5.18595	372.673	0.408064	0	0.146021	1114.06	0.175927	46.0051	841.804	92.1553
00	449	09	35	2	0	1	3	164.8	1	4.5	187.5	1.25	4.75	195.5	105	182.9	0.557115	8.38333	1.86456	16	307.487	41.8629	13.6	61.4634	20.9339	0.494134	0.533689	9.71836	3.91083	0.18531	0.983062	6.20385	377.255	0.372454	0	0.124371	1121.8	1.04755	44.2079	857.162	88.6079
00	449	09	45	2	0	1	3	164.8	1	4.5	187.5	1.25	4.75	195.5	105	182.9	0.593345	8.46667	1.83271	15.1	292.471	38.3683		63.7838	20.3437	0.47562	0.498994	9.42428	3.62477	0.179941	0.689325	5.70703	346.463	0.360538	0	0.21906	1114.79	1.20903	55.3626	853.238	85.9463
00	449	09	50	2	0	1	3	164.8	1	4.5	187.5	1.25	4.75	195.5	105	182.9	0.292826	5.61667	1.81582	14.2	274.919	38.7025	17.766	62.7273	20.7585	0.474807	0.510617	9.61986	3.80584	0.233214	0.70421	14.833	369.706	0.410727	0	0.20844	1153.91	0.297582	51.0734	863.558	87.1103
00	453	09	10	2	0	1	3.25	157.5	0.75	4.5	179	1.5	4.5	206.5	101	136.3	0.549926	7.13333	1.87406	16.9	323.744	42.7553	11.179	64.7059	21.297	0.480583	0.564887	9.79156	3.50716	0.167853	0.788621	5.52205	420.628	0.283567	0	0.21062	1141.16	0.749721	64.7789	648.134	78.412
00	453	09	35	2	0	1	3.25	157.5	0.75	4.5	179	1.5	4.5	206.5	101	136.3	0.446305	6	1.85503	15.8	304.569	49.1371	15.352	63.1429	20.5572	0.468442	0.557906	9.58647	3.64059	0.194775	0.676938	2.83999	379.355	0.27871	0	0.257017	1137.48	0.344967	100.908	639.058	79.0513
00	453	09	45	2	0	1	3.25	157.5	0.75	4.5	179	1.5	4.5	206.5	101	136.3	0.414882	4.96667	1.87582	16.6	324.478	46.6972		62.973	21.4549	0.464461	0.540656	9.55475	5.2405	0.220234	0.88427	3.36327	396.125	0.255263	0	0.253254	1062.61	0.463755	97.0858	653.965	80.4514
00	453	09	50	2	0	1	3.25	157.5	0.75	4.5	179	1.5	4.5	206.5	101	136.3	0.37238	4.36667	1.86058	17.2	323.934	46.2111	17.46	61.25	20.9904	0.460659	0.533622	9.65022	4.26356	0.173885	0.919217	2.17812	386.794	0.261743	0	0.262096	1116.77	0.531558	111.077	662.717	80.4383
00	537	09	10	2	0	1	3	148.4	0.75	4	172.8	1.25	4.5	216.5	94.5	167.9	0.561408	7.16667	1.78182	14.2	273.319	37.2513	18.444	61.8182	21.1639	0.479017	0.545485	9.86693	4.25871	0.169389	0.888046	1.76135	367.708	0.333464	0	0.288114	1125.2	0.541314	126.441	768.474	72.8891
00	537	09	35	2	0	1	3	148.4	0.75	4	172.8	1.25	4.5	216.5	94.5	167.9	0.486595	6.06667	1.77483	14	274.526	40.9305	9.717	61.0811	21.0124	0.463903	0.528296	9.53417	4.00423	0.18744	0.739109	1.62664	354.62	0.308642	0	0.262246	1075.8	0.985094	127.423	758.344	69.4888
00	537	09	45	2	0	1	3	148.4	0.75	4	172.8	1.25	4.5	216.5	94.5	167.9	0.571944	7.75	1.83441	16.8	312.249	45.8502			20.665	0.465587	0.545672	9.59333	4.10719	0.213204	0.82279	2.47651	354.157	0.311074	0	0.270502	1071.92	1.39102	129.28	770.553	69.812
00	537	09	50	2	0	1	3	148.4	0.75	4	172.8	1.25	4.5	216.5	94.5	167.9	0.535846	7.68333	1.78284	15	285.16	43.7345	10.687		20.3716	0.439133	0.504524	9.53019	3.96613	0.163333	0.873369	2.14319	349.696	0.310929	0	0.264648	1077.89	0.414931	127.226	793.722	70.6038
00	562	09	10	2	0	1	3.5	172.3	0.75	4.25	209.5	1	4.5	233.5	85	172.9	0.641047	7.96667	1.80473	14.2	271.658	41.4696	12.347		20.1549	0.458467	0.508491	9.19347	4.16529	0.130512	0.66465	1.4847	336.286	0.321904	0	0.229327	1069.41	0.0268856	106.95	858.577	84.3909
00	562	09	35	2	0	1	3.5	172.3	0.75	4.25	209.5	1	4.5	233.5	85	172.9	0.55072	7.35	1.82161	15.2	277.662	46.5883	16.609		20.3492	0.46106	0.489787	9.29055	4.03359	0.218577	0.736475	1.61447	330.878	0.375624	0	0.243829	1246.15	1.23014	113.292	876.043	85.0853
00	562	09	45	2	0	1	3.5	172.3	0.75	4.25	209.5	1	4.5	233.5	85	172.9	0.599757	7.55	1.84054	15.7	297.791	51.5087			20.5408	0.466669	0.517764	9.58759	4.11343	0.172025	0.689515	2.23989	358.143	0.347607	0	0.243418	1107.59	1.32304	92.4565	895.487	91.7779
00	562	09	50	2	0	1	3.5	172.3	0.75	4.25	209.5	1	4.5	233.5	85	172.9	0.432871	4.85	1.81777	15	308.183	48.0584	15.412		20.3426	0.440733	0.487462	9.21105	3.70685	0.201371	0.55398	3.84015	340.878	0.318335	0	0.167729	1094.14	0	13.6281	888.48	91.7647
00	602	09	10	2	0	1	3	146.1	1	3.75	159.7	1.75	4.25	183	83	136.6	0.536701	7.5	1.8252	16.6	313.388	46.3814	15.352		19.819	0.38142	0.510132	9.07999	3.43194	0.181601	0.719953	1.74751	342.287	0.263775	0	0.277205	1091.4	0	5.27692	567.811	68.4539
00	602	09	35	2	0	1	3	146.1	1	3.75	159.7	1.75	4.25	183	83	136.6	0.519795	5.31667	1.78378	14.7	272.522	39.3116	20.642		19.9789	0.383966	0.508211	9.22146	3.36183	0.148708	0.779326	2.26965	359.055	0.246453	0	0.236487	1080.43	0.244184	0	596.204	68.8402
00	602	09	45	2	0	1	3	146.1	1	3.75	159.7	1.75	4.25	183	83	136.6	0.677331	6.65	1.80393	15.3	290.25	50.8657			20.9436	0.39629	0.503733	9.39457	3.37942	0.181377	0.703602	1.59995	350.729	0.242477	0	0.305675	1102.75	1.24911	16.2057	620.167	71.9961
00	602	09	50	2	0	1	3	146.1	1	3.75	159.7	1.75	4.25	183	83	136.6	0.433118	5.41667	1.66661	12.2	261.514	43.6269	15.888		20.3828	0.384228	0.505162	9.42609	3.45855	0.199035	0.714983	3.24823	355.023	0.242447	0	0.287047	1174.27	0	30.3057	622.875	71.1561
00	652	09	10	2	0	1.25	3	149.1	1	4	163.5	1.25	4.25	193.5	87.5	143.7	0.720256	7.7	1.83111	16	312.695	43.4647	17.889		20.9831	0.488518	0.523514	9.57792	3.93251	0.161618	0.817508	4.48094	392.626	0.29574	0	0.398743	1085.08	1.66966	56.6276	644.269	90.3918
00	652	09	35	2	0	1.25	3	149.1	1	4	163.5	1.25	4.25	193.5	87.5	143.7	0.594319	6.43333	1.74894	12.8	262.777	39.028	17.337		20.243	0.487539	0.517018	9.73423	3.99692	0.211424	0.683019	3.87375	361.933	0.282752	0	0.320741	1076.2	0.814657	55.5353	650.059	88.9102
00	652	09	45	2	0	1.25	3	149.1	1	4	163.5	1.25	4.25	193.5	87.5	143.7	0.638029	6.7	1.78864	13.7	278.459	43.4414			20.0128	0.471183	0.489673	9.25089	4.01733	0.153322	0.749705	11.4734	363.372	0.254099	0	0.351756	1081.82	0.590373	68.4745	661.115	84.1287
00	652	09	50	2	0	1.25	3	149.1	1	4	163.5	1.25	4.25	193.5	87.5	143.7	0.563065	6.36667	1.76847	13.2	271.927	36.9095	18.259		19.8534	0.480484	0.49275	9.51054	3.89494	0.178059	0.761906	14.7075	362.085	0.259202	0	0.374578	1108.36	1.14016	68.4179	675.001	85.8642
